# Supplementary material for: The clinical relevance of WDFY4 in autoimmune diseases in diverse ancestral populations
Source: Rheumatology (Oxford). 2024 Mar 20;63(12):3255–62. doi: 10.1093/rheumatology/keae183 (PMC11637422; doi:10.1093/rheumatology/keae183)
Supplement: keae183_Supplementary_Data [file keae183_supplementary_data.zip]

Archive with 3 entries (2 files):
- keae183_Supplementary_Data/
- keae183_Supplementary_Data/rhe-23-1975-File005.docx
- keae183_Supplementary_Data/rhe-23-1975-File006.docx
